# Supplementary material for: Spatially Guided Construction of Multilayered Epidermal Models Recapturing Structural Hierarchy and Cell–Cell Junctions
Source: Small Sci. 2022 Sep 14;2(11):2200051. doi: 10.1002/smsc.202200051 (PMC9799093; doi:10.1002/smsc.202200051)
Supplement: Supplementary file 1 — Supplementary Material [file SMSC-2-2200051-s001.zip]

Archive with 4 entries (4 files):
- Movie S1.wmv
- Movie S2.wmv
- Movie S3.wmv
- Spatially Guided Construction of  Epidermal Models-R1-SI.pdf
